# Supplementary material for: Metabolomic analysis of bioactive compounds in dill (Anethum graveolens L.) extracts
Source: PeerJ. 2025 Jun 10;13:e19567. doi: 10.7717/peerj.19567 (PMC12164813; doi:10.7717/peerj.19567)
Supplement: Supplemental Information 10 [file peerj-13-19567-s010.zip]

Archive with 3 entries (2 files):
- Raw data of western blots/
- Raw data of western blots/WB raw data_1_protein markers.png
- Raw data of western blots/WB raw data_2_western blot.png
